# Supplementary material for: Tumors located in the brain impair the frequency and phenotype of dendritic cells in blood and tumor
Source: iScience. 2026 Feb 26;29(3):115160. doi: 10.1016/j.isci.2026.115160 (PMC12997301; doi:10.1016/j.isci.2026.115160)
Supplement: Document S2. Statistical summary data for Figures 1–6 (n, mean, median, SD, SEM, 95% CI) [file mmc2.xlsx]

## Sheet: Fig1
	Statistical Data Relating to Figure 1A
	Cohort	Variable	n=	Min	Max	Median	q1	q3	IQR	Mean	SD	SEM	95% CI
	Healthy Donors	Age	17	29	71	56	44	67	23	53.941	14.015	3.399	7.206
	Primary Glioblastoma	Age	13	46	75	67	64	69	5	65.385	8.191	2.272	4.95
	Recurrent Glioblastoma	Age	17	33	76	53	50	59	9	53.647	12.222	2.964	6.284
	Low Grade Glioma	Age	7	32	61	36	33.5	49.5	16	42.143	11.824	4.469	10.935
	Brain Metastases	Age	22	30	81	54.5	45	69.75	24.75	57.318	15.069	3.213	6.681
	Non-Brain Tumor	Age	17	50	84	71	66	77	11	70.412	8.959	2.173	4.606
	Cohort	Gender	Variable	n=	Min	Max	Median	q1	q3	IQR	Mean	SD	SEM	95% CI
	Healthy Donors	Female	Age	8	29	70	51.5	42.75	63.5	20.75	51.625	14.222	5.028	11.89
	Healthy Donors	Male	Age	9	35	71	60	45	68	23	56	14.344	4.781	11.026
	Primary Glioblastoma	Female	Age	5	53	75	68	64	72	8	66.4	8.562	3.829	10.631
	Primary Glioblastoma	Male	Age	8	46	75	67	63.5	68.25	4.75	64.75	8.481	2.999	7.09
	Recurrent Glioblastoma	Female	Age	11	33	76	53	49	59.5	10.5	54.364	13.662	4.119	9.178
	Recurrent Glioblastoma	Male	Age	6	34	63	54	50.75	58	7.25	52.333	10.073	4.112	10.571
	Low Grade Glioma	Female	Age	3	33	36	34	33.5	35	1.5	34.333	1.528	0.882	3.795
	Low Grade Glioma	Male	Age	4	32	61	49.5	40.25	57.25	17	48	13.089	6.545	20.828
	Brain Metastases	Female	Age	5	39	80	45	45	45	0	50.8	16.529	7.392	20.523
	Brain Metastases	Male	Age	17	30	81	59	50	70	20	59.235	14.58	3.536	7.496
	Non-Brain Tumor	Female	Age	10	50	77	67.5	62	72.5	10.5	66.3	8.407	2.659	6.014
	Non-Brain Tumor	Male	Age	7	66	84	78	72.5	80.5	8	76.286	6.291	2.378	5.818
	Statistical Data Relating to Figure 1B
	Group	Cells	Variable	n=	Min	Max	Median	q1	q3	IQR	Mean	SD	SEM	95% CI
	Healthy Donors	DCs	pctVia	17	1.321	4.128	2.685	2.36	2.921	0.561	2.629	0.686	0.166	0.353
	Primary Glioblastoma	DCs	pctVia	13	0.187	4.002	0.398	0.312	0.494	0.182	0.727	1.019	0.283	0.616
	Recurrent Glioblastoma	DCs	pctVia	12	0.304	3.691	1.05	0.548	2.032	1.484	1.444	1.153	0.333	0.733
	Low Grade Glioma	DCs	pctVia	6	0.253	1.915	0.478	0.329	0.931	0.603	0.748	0.641	0.262	0.673
	Brain Metastases	DCs	pctVia	19	0.085	2.041	0.87	0.442	1.61	1.168	1.045	0.699	0.16	0.337
	Non-Brain Tumor	DCs	pctVia	17	0.397	3.897	2.418	0.857	3.091	2.234	2.053	1.197	0.29	0.615
	Statistical Data Relating to Figure 1C
	Group	variable	n=	Min	Max	Median	q1	q3	IQR	Mean	SD	SEM	95% CI
	Healthy Donors	% DCs	7	0.89	31.34	9.58	3.895	25.215	21.32	14.29	12.682	4.794	11.729
	Primary Glioblastoma	% DCs	7	0.3	73.2	2.74	1.625	10.25	8.625	14.284	26.658	10.076	24.655
	Recurrent Glioblastoma	% DCs	7	0.8	60.45	5.02	2.435	14.43	11.995	14.286	21.285	8.045	19.685
	Low Grade Glioma	% DCs	7	0.58	64.91	4.98	1.435	13.33	11.895	14.286	23.058	8.715	21.325
	Brain Metastases	% DCs	7	1.04	54.87	5.78	3.31	15.77	12.46	14.264	19.73	7.457	18.247
	Non-Brain Tumor	% DCs	7	0.59	59.64	6.95	3.8	12.605	8.805	14.284	20.646	7.803	19.094
	Statistical Data Relating to Figure 1D
	Group	Cells	Variable	n=	Min	Max	Median	q1	q3	IQR	Mean	SD	SEM	95% CI
	Healthy Donors	cDC1s	pctVia	17	0.001	0.163	0.015	0.006	0.022	0.016	0.026	0.038	0.009	0.02
	Primary Glioblastoma	cDC1s	pctVia	13	0.001	0.026	0.006	0.004	0.008	0.004	0.008	0.007	0.002	0.004
	Recurrent Glioblastoma	cDC1s	pctVia	12	0.003	0.074	0.013	0.008	0.016	0.008	0.017	0.019	0.005	0.012
	Low Grade Glioma	cDC1s	pctVia	6	0.003	0.035	0.011	0.005	0.019	0.015	0.014	0.012	0.005	0.013
	Brain Metastases	cDC1s	pctVia	19	0.001	0.024	0.008	0.004	0.013	0.01	0.009	0.006	0.001	0.003
	Non-Brain Tumor	cDC1s	pctVia	17	0.002	0.063	0.005	0.004	0.007	0.003	0.012	0.017	0.004	0.009
	Statistical Data Relating to Figure 1E
	Group	Cells	Variable	n=	Min	Max	Median	q1	q3	IQR	Mean	SD	SEM	95% CI
	Healthy Donors	CD5+ cDC2s	pctVia	17	0.07	0.538	0.241	0.2	0.283	0.083	0.255	0.116	0.028	0.06
	Primary Glioblastoma	CD5+ cDC2s	pctVia	13	0	0.185	0.003	0.001	0.016	0.014	0.021	0.05	0.014	0.03
	Recurrent Glioblastoma	CD5+ cDC2s	pctVia	12	0.001	0.454	0.055	0.012	0.115	0.104	0.091	0.126	0.036	0.08
	Low Grade Glioma	CD5+ cDC2s	pctVia	6	0.001	0.293	0.011	0.002	0.042	0.039	0.061	0.115	0.047	0.121
	Brain Metastases	CD5+ cDC2s	pctVia	19	0	0.302	0.067	0.003	0.11	0.106	0.076	0.088	0.02	0.042
	Non-Brain Tumor	CD5+ cDC2s	pctVia	17	0.001	0.356	0.101	0.019	0.223	0.204	0.144	0.127	0.031	0.066
	Statistical Data Relating to Figure 1F
	Group	Cells	Variable	n=	Min	Max	Median	q1	q3	IQR	Mean	SD	SEM	95% CI
	Healthy Donors	CD5- cDC2s	pctVia	17	0.004	0.538	0.109	0.028	0.29	0.262	0.184	0.186	0.045	0.096
	Primary Glioblastoma	CD5- cDC2s	pctVia	13	0	0.422	0.009	0.002	0.021	0.018	0.042	0.115	0.032	0.069
	Recurrent Glioblastoma	CD5- cDC2s	pctVia	12	0.004	0.165	0.02	0.005	0.097	0.093	0.051	0.055	0.016	0.035
	Low Grade Glioma	CD5- cDC2s	pctVia	6	0	0.017	0.003	0.001	0.007	0.006	0.005	0.006	0.003	0.007
	Brain Metastases	CD5- cDC2s	pctVia	19	0	0.368	0.057	0.004	0.117	0.113	0.091	0.117	0.027	0.056
	Non-Brain Tumor	CD5- cDC2s	pctVia	17	0.002	0.474	0.127	0.041	0.303	0.262	0.163	0.148	0.036	0.076
	Statistical Data Relating to Figure 1G
	Group	Cells	Variable	n=	Min	Max	Median	q1	q3	IQR	Mean	SD	SEM	95% CI
	Healthy Donors	DC3s	pctVia	17	0.093	1.967	0.881	0.487	0.923	0.436	0.791	0.443	0.107	0.228
	Primary Glioblastoma	DC3s	pctVia	13	0.002	0.499	0.061	0.044	0.102	0.057	0.105	0.131	0.036	0.079
	Recurrent Glioblastoma	DC3s	pctVia	12	0.013	1.979	0.112	0.06	0.219	0.159	0.359	0.601	0.173	0.382
	Low Grade Glioma	DC3s	pctVia	6	0.01	0.839	0.046	0.023	0.131	0.108	0.186	0.324	0.132	0.34
	Brain Metastases	DC3s	pctVia	19	0.008	1.225	0.248	0.036	0.513	0.477	0.326	0.362	0.083	0.174
	Non-Brain Tumor	DC3s	pctVia	17	0.003	1.274	0.266	0.056	0.677	0.621	0.391	0.432	0.105	0.222

## Sheet: Fig2
	Statistical Data Relating to Figure2A
	Group	Variable	n=	Min	Max	Median	q1	q3	IQR	Mean	SD	SEM	95% CI
	Healthy Donors	Flt3L	9	41.265	1199.99	108.871	71.461	220.727	149.266	287.859	399.597	133.199	307.157
	Primary Glioblastoma	Flt3L	12	3.906	193.696	26.389	9.609	39.623	30.014	38.843	52.011	15.014	33.046
	Recurrent Glioblastoma	Flt3L	11	3.906	2550.21	50.961	33.702	150.098	116.397	312.691	747.965	225.52	502.49
	Low Grade Glioma	Flt3L	5	3.906	22.958	3.906	3.906	3.906	0	7.716	8.52	3.81	10.579
	Brain Metastases	Flt3L	6	3.906	68.686	7.153	3.906	46.309	42.403	24.847	30.212	12.334	31.705
	Non-Brain Tumor	Flt3L	12	3.906	131.856	80.415	59.767	94.724	34.957	74.962	32.492	9.38	20.644
	Statistical Data Relating to Figure2B
	Group	Variable	n=	Min	Max	Median	q1	q3	IQR	Mean	SD	SEM	95% CI
	Healthy Donors	G-CSF	9	7.812	56.013	15.761	7.812	28.607	20.794	22.564	19.14	6.38	14.712
	Primary Glioblastoma	G-CSF	12	7.812	20.56	7.812	7.812	7.812	0	8.875	3.68	1.062	2.338
	Recurrent Glioblastoma	G-CSF	11	7.812	25.094	7.812	7.812	17.593	9.781	12.678	7.171	2.162	4.817
	Low Grade Glioma	G-CSF	5	7.812	7.812	7.812	7.812	7.812	0	7.812	0	0	0
	Brain Metastases	G-CSF	6	7.812	19.395	7.812	7.812	7.812	0	9.743	4.729	1.93	4.962
	Non-Brain Tumor	G-CSF	12	7.812	80.189	26.068	7.812	36.506	28.693	27.469	22.323	6.444	14.183
	Statistical Data Relating to Figure2C
	Group	Variable	n=	Min	Max	Median	q1	q3	IQR	Mean	SD	SEM	95% CI
	Healthy Donors	GM-CSF	9	3.906	95.718	3.906	3.906	30.323	26.417	24.372	32.299	10.766	24.827
	Primary Glioblastoma	GM-CSF	12	3.906	1497.79	18.087	3.906	109.433	105.527	201.757	435.282	125.655	276.565
	Recurrent Glioblastoma	GM-CSF	11	3.906	2196.04	3.906	3.906	154.084	150.178	263.75	650.999	196.284	437.347
	Low Grade Glioma	GM-CSF	5	3.906	1112.56	107.469	31.888	129.386	97.498	277.042	469.935	210.161	583.501
	Brain Metastases	GM-CSF	6	3.906	51.702	3.906	3.906	25.971	22.065	16.775	20.767	8.478	21.793
	Non-Brain Tumor	GM-CSF	12	3.906	3.906	3.906	3.906	3.906	0	3.906	0	0	0

## Sheet: Fig3
	Statistical Data Relating to Figure 3A
	Group	Cells	Variable	n=	Min	Max	Median	q1	q3	IQR	Mean	SD	SEM	95% CI
	Healthy Donors	cDC1s	HLA-DR	17	1397.76	19048.8	3916.79	2963.08	6240.84	3277.76	5205.84	4185.26	1015.07	2151.86
	Primary Glioblastoma	cDC1s	HLA-DR	13	220.6	4177.6	1210.52	688.66	2549.4	1860.74	1616.2	1212.79	336.368	732.883
	Recurrent Glioblastoma	cDC1s	HLA-DR	12	1334.13	5059.43	2341.01	2117.55	2720.07	602.517	2723.16	1155.05	333.433	733.881
	Low Grade Glioma	cDC1s	HLA-DR	6	754.2	6367.71	2129.82	1398.4	3497.75	2099.34	2748.31	2071.23	845.577	2173.62
	Brain Metastases	cDC1s	HLA-DR	19	173.59	25928.4	3372.08	1208.21	7815.47	6607.26	6317.82	7591.4	1741.59	3658.93
	Non-Brain Tumor	cDC1s	HLA-DR	17	594.05	13057.4	2746.92	1705.06	3895.36	2190.3	3866.91	3582.35	868.848	1841.88
	Statistical Data Relating to Figure 3B
	Group	Cells	Variable	n=	Min	Max	Median	q1	q3	IQR	Mean	SD	SEM	95% CI
	Healthy Donors	CD5+ cDC2s	HLA-DR	17	3841.78	16509.1	7052.61	6136.69	9535.09	3398.4	8082.53	3427.08	831.189	1762.04
	Primary Glioblastoma	CD5+ cDC2s	HLA-DR	13	2019.31	8435.64	4072.93	3111.61	6177.53	3065.93	4646.44	1963.09	566.694	1247.29
	Recurrent Glioblastoma	CD5+ cDC2s	HLA-DR	12	2289.93	12522.9	6194.84	4431.22	7205.56	2774.34	6230.97	2672.89	771.597	1698.27
	Low Grade Glioma	CD5+ cDC2s	HLA-DR	6	4441.07	17818.6	6768.88	5128.39	8400.84	3272.45	8220.64	4970.76	2029.3	5216.49
	Brain Metastases	CD5+ cDC2s	HLA-DR	19	2342.24	9563.35	5190.31	3163.87	6268.5	3104.63	5221.56	2394.23	580.686	1231
	Non-Brain Tumor	CD5+ cDC2s	HLA-DR	17	3171.75	14064	5116.77	3982.43	5810.07	1827.64	5858.42	2902.85	704.045	1492.51
	Statistical Data Relating to Figure 3C
	Group	Cells	Variable	n=	Min	Max	Median	q1	q3	IQR	Mean	SD	SEM	95% CI
	Healthy Donors	CD5- cDC2s	HLA-DR	17	2853.71	11494.3	5578.46	3503.3	7749.23	4245.93	6075.91	2878.54	698.149	1480.01
	Primary Glioblastoma	CD5- cDC2s	HLA-DR	13	857.4	7810.49	3965.5	1986.16	5601.68	3615.52	3886.2	2240.08	621.285	1353.66
	Recurrent Glioblastoma	CD5- cDC2s	HLA-DR	12	2078.37	9665.33	4719.4	3192.98	6014.69	2821.71	4975.02	2495.43	720.368	1585.52
	Low Grade Glioma	CD5- cDC2s	HLA-DR	6	734.78	17106.1	4891.36	2763.24	8321.88	5558.64	6763.47	6427.48	2874.46	7980.77
	Brain Metastases	CD5- cDC2s	HLA-DR	19	936.36	7374.97	3111.02	2569.28	4869.16	2299.88	3758.06	1802.97	424.965	896.597
	Non-Brain Tumor	CD5- cDC2s	HLA-DR	17	1943.78	11844.5	4592.13	3532.38	5247.02	1714.64	5513.19	2966.84	719.566	1525.41
	Statistical Data Relating to Figure 3D
	Group	Cells	Variable	n=	Min	Max	Median	q1	q3	IQR	Mean	SD	SEM	95% CI
	Healthy Donors	DC3s	HLA-DR	17	3181.8	11827.6	5906.39	4548.17	7553.66	3005.49	6238.36	2370.53	574.939	1218.82
	Primary Glioblastoma	DC3s	HLA-DR	13	1201.06	6626.03	2955.7	2196.5	4314.07	2117.57	3398.36	1622.77	450.075	980.629
	Recurrent Glioblastoma	DC3s	HLA-DR	12	1552.36	6635.88	4702.24	3354.49	5167.94	1813.45	4350.8	1415.3	408.562	899.24
	Low Grade Glioma	DC3s	HLA-DR	6	3233.24	12215.5	4540.19	3305.72	6448.82	3143.09	5751.39	3489.17	1424.45	3661.66
	Brain Metastases	DC3s	HLA-DR	19	1305.44	6624.44	3197.4	2126.48	5208.98	3082.49	3683.25	1842.17	422.622	887.897
	Non-Brain Tumor	DC3s	HLA-DR	17	1359.54	12615.9	3646.87	2450.9	4300.11	1849.21	4488.21	3045.83	738.722	1566.02
	Statistical Data Relating to Figure 3E
	Group	Cells	Variable	n=	Min	Max	Median	q1	q3	IQR	Mean	SD	SEM	95% CI
	Healthy Donors	cDC1s	CD86	17	-928.15	1202.32	-367.93	-598.95	-269.92	329.03	-346.186	466.561	113.158	239.883
	Primary Glioblastoma	cDC1s	CD86	13	-683.25	2554.98	196.15	38.65	1547.79	1509.14	603.258	997.944	276.78	603.052
	Recurrent Glioblastoma	cDC1s	CD86	12	-721.86	911.91	-283.885	-470.048	56.178	526.225	-170.962	466.321	134.615	296.286
	Low Grade Glioma	cDC1s	CD86	6	-580.08	198.33	-252.465	-414.103	-101.312	312.79	-234.265	278.991	113.898	292.783
	Brain Metastases	cDC1s	CD86	19	-825.66	2069.24	274.03	53.34	773.105	719.765	393.107	658.926	151.168	317.592
	Non-Brain Tumor	cDC1s	CD86	17	-252.82	1433.88	117.04	58.47	339.62	281.15	268.581	421.668	102.27	216.802
	Statistical Data Relating to Figure 3F
	Group	Cells	Variable	n=	Min	Max	Median	q1	q3	IQR	Mean	SD	SEM	95% CI
	Healthy Donors	CD5+ cDC2s	CD86	17	253.76	2385.61	984.01	804.83	1463.78	658.95	1167.88	544.956	132.171	280.19
	Primary Glioblastoma	CD5+ cDC2s	CD86	13	-302.02	1445.19	383.14	175.165	659.44	484.275	472.583	469.762	135.609	298.473
	Recurrent Glioblastoma	CD5+ cDC2s	CD86	12	67.91	1594	399.915	219.665	701.188	481.523	569.602	501.721	144.834	318.779
	Low Grade Glioma	CD5+ cDC2s	CD86	6	17.51	1934.48	420.655	311.583	1086.26	774.675	729.442	731.461	298.618	767.621
	Brain Metastases	CD5+ cDC2s	CD86	19	-93.84	976.04	541.04	355.27	696.33	341.06	521.781	276.741	67.12	142.287
	Non-Brain Tumor	CD5+ cDC2s	CD86	17	-30.31	1444.65	136.37	37.97	553.55	515.58	317.495	388.894	94.321	199.951
	Statistical Data Relating to Figure 3G
	Group	Cells	Variable	n=	Min	Max	Median	q1	q3	IQR	Mean	SD	SEM	95% CI
	Healthy Donors	CD5- cDC2s	CD86	17	294.8	1883.11	750.37	729.81	1027.92	298.11	900.994	403.174	97.784	207.293
	Primary Glioblastoma	CD5- cDC2s	CD86	13	-285.6	784.07	328.85	233.79	447.04	213.25	305.532	290.72	80.631	175.68
	Recurrent Glioblastoma	CD5- cDC2s	CD86	12	-167.07	1154.92	366.885	84.03	898.582	814.552	469.609	464.966	134.224	295.425
	Low Grade Glioma	CD5- cDC2s	CD86	6	233.82	1251.93	337.15	309.29	1041.24	731.95	634.686	474.705	212.295	589.424
	Brain Metastases	CD5- cDC2s	CD86	19	-306.62	701.75	417.445	307.47	516.63	209.16	363.122	270.145	63.674	134.34
	Non-Brain Tumor	CD5- cDC2s	CD86	17	-852.19	797.84	115.51	-13.74	293.35	307.09	117.611	352.069	85.389	181.017
	Statistical Data Relating to Figure 3H
	Group	Cells	Variable	n=	Min	Max	Median	q1	q3	IQR	Mean	SD	SEM	95% CI
	Healthy Donors	DC3s	CD86	17	1000.13	2522.5	1514.65	1244.09	2051.62	807.53	1604.4	464.623	112.688	238.887
	Primary Glioblastoma	DC3s	CD86	13	227.09	1565.66	958.37	606.73	1147.23	540.5	889.619	431.279	119.615	260.619
	Recurrent Glioblastoma	DC3s	CD86	12	326.32	2062.48	770.555	697.435	1746.6	1049.16	1086.49	628.042	181.3	399.039
	Low Grade Glioma	DC3s	CD86	6	513.22	2318.51	787.99	630.728	1501.35	870.62	1120.86	732.534	299.056	768.748
	Brain Metastases	DC3s	CD86	19	37.44	1560	1013.85	772.04	1124.16	352.125	938.189	355.337	81.52	171.267
	Non-Brain Tumor	DC3s	CD86	17	116.2	1205.94	551.76	280.46	718.57	438.11	569.345	334.977	81.244	172.229
	Statistical Data Relating to Figure 3I
	Group	Cells	Variable	n=	Min	Max	Median	q1	q3	IQR	Mean	SD	SEM	95% CI
	Healthy Donors	cDC1s	PD-L1	17	-12882.4	2507.61	-4291.42	-8942.38	792.12	9734.5	-4831.36	4969.09	1205.18	2554.87
	Primary Glioblastoma	cDC1s	PD-L1	13	-6634.47	13024.1	1700.73	-252.26	6422.27	6674.53	2430.1	6337.91	1757.82	3829.96
	Recurrent Glioblastoma	cDC1s	PD-L1	12	-9675.37	15214.5	-1908.66	-7496.53	9782.06	17278.6	709.802	9378.15	2707.24	5958.59
	Low Grade Glioma	cDC1s	PD-L1	6	-8311.7	-306.39	-2796.67	-4322.4	-2411.59	1910.81	-3554.27	2739.82	1118.53	2875.27
	Brain Metastases	cDC1s	PD-L1	19	-5129.61	2992.04	208.6	-2050.97	1311.65	3362.62	-172.744	2260.01	518.481	1089.29
	Non-Brain Tumor	cDC1s	PD-L1	17	576.14	21020.8	9486.62	2396.03	12961.7	10565.7	8944.51	6212.26	1506.69	3194.05
	Statistical Data Relating to Figure 3J
	Group	Cells	Variable	n=	Min	Max	Median	q1	q3	IQR	Mean	SD	SEM	95% CI
	Healthy Donors	CD5+ cDC2s	PD-L1	17	-769.73	1522.61	95.6	-424.63	713.52	1138.15	145.061	693.626	168.229	356.63
	Primary Glioblastoma	CD5+ cDC2s	PD-L1	13	-1177.67	2429.68	785.49	-382.878	1727.01	2109.89	782.748	1233.56	356.097	783.765
	Recurrent Glioblastoma	CD5+ cDC2s	PD-L1	12	-619.46	3327.14	365.38	-146.082	1774.84	1920.92	764.223	1235.11	356.544	784.749
	Low Grade Glioma	CD5+ cDC2s	PD-L1	6	-371.37	891.65	298.73	122.66	417.058	294.398	273.035	416.877	170.189	437.485
	Brain Metastases	CD5+ cDC2s	PD-L1	19	-591.51	1231.23	166.1	-164.18	638.74	802.92	209.794	501.47	121.624	257.832
	Non-Brain Tumor	CD5+ cDC2s	PD-L1	17	326.9	4427.55	1742.84	1062.43	2363.84	1301.41	1865.61	1022.8	248.065	525.874
	Statistical Data Relating to Figure 3K
	Group	Cells	Variable	n=	Min	Max	Median	q1	q3	IQR	Mean	SD	SEM	95% CI
	Healthy Donors	CD5- cDC2s	PD-L1	17	-601.98	1271.74	295.08	-199.32	607.25	806.57	213.676	519.734	126.054	267.223
	Primary Glioblastoma	CD5- cDC2s	PD-L1	13	-278.77	1679.35	595.47	-129.04	795.86	924.9	529.611	631.323	175.097	381.505
	Recurrent Glioblastoma	CD5- cDC2s	PD-L1	12	-206.37	1964.16	472.11	17.91	1112.64	1094.73	602.588	710.897	205.218	451.682
	Low Grade Glioma	CD5- cDC2s	PD-L1	6	-209.44	1001.34	133.46	68.44	724.52	656.08	343.664	500.861	223.992	621.901
	Brain Metastases	CD5- cDC2s	PD-L1	19	-685.74	1122.32	132.97	59.817	391.043	331.225	213.875	406.815	95.887	202.304
	Non-Brain Tumor	CD5- cDC2s	PD-L1	17	239.6	2889.82	1242.14	1027.72	1535.47	507.75	1293.21	636.821	154.452	327.423
	Statistical Data Relating to Figure 3L
	Group	Cells	Variable	n=	Min	Max	Median	q1	q3	IQR	Mean	SD	SEM	95% CI
	Healthy Donors	DC3s	PD-L1	17	-627.59	1324.52	377.44	-145.57	777.92	923.49	344.846	547.436	132.773	281.465
	Primary Glioblastoma	DC3s	PD-L1	13	-358.56	2079.51	775.78	251.47	908.82	657.35	718.313	703.303	195.061	425.002
	Recurrent Glioblastoma	DC3s	PD-L1	12	-93.39	1328.31	255.235	100.112	1046.69	946.575	540.794	549.492	158.625	349.13
	Low Grade Glioma	DC3s	PD-L1	6	-17.68	746.38	288.105	91.452	520.165	428.713	321.388	300.582	122.712	315.442
	Brain Metastases	DC3s	PD-L1	19	-171.42	1644.76	357.68	51.52	846.005	794.485	454.723	487.408	111.819	234.923
	Non-Brain Tumor	DC3s	PD-L1	17	213.06	3828.41	1418.75	1017.93	2047.05	1029.12	1593.64	993.237	240.895	510.675

## Sheet: Fig4
	Statistical Data Relating to Figure 4A
	Group	Variable	n=	Min	Max	Median	q1	q3	IQR	Mean	SD	SEM	95% CI
	Healthy Donors	DCs	16	1.321	4.128	2.604	2.323	2.949	0.626	2.626	0.709	0.177	0.378
	Seroids Received Prior to Day of Surgery	DCs	28	0.085	1.583	0.364	0.304	0.651	0.347	0.523	0.376	0.071	0.146
	Steroids on Day of Surgery Only	DCs	7	0.156	4.002	1.649	0.633	1.833	1.2	1.534	1.28	0.484	1.184
	Zero Steroids	DCs	14	0.619	2.944	1.61	1.268	1.987	0.719	1.65	0.722	0.193	0.417
	Zero Steroids Non-Brian Tumour	DCs	11	0.807	3.897	2.674	2.522	3.188	0.666	2.727	0.91	0.274	0.611
	Seroids Received Prior to Day of Surgery Non-Brain Tumor	DCs	6	0.397	1.273	0.78	0.666	0.976	0.311	0.817	0.305	0.124	0.32
	Statistical Data Relating to Figure 4B
	Group	Cells	Variable	n=	Min	Max	Median	q1	q3	IQR	Mean	SD	SEM	95% CI
	Brain Tumor Patients	DCs	DCs	54	0	112	22.75	0	75	75	39.056	40.227	5.474	10.98
	Non-Brain Tumor Patients	DCs	DCs	13	0	56	0	0	0	0	7.192	17.958	4.981	10.852
	Statistical Data Relating to Figure 4C
	Group	Variable	n=	Min	Max	Median	q1	q3	IQR	Mean	SD	SEM	95% CI
	Healthy Donors	cDC1s	16	0.001	0.163	0.017	0.007	0.026	0.019	0.027	0.039	0.01	0.021
	Seroids Received Prior to Day of Surgery	cDC1s	28	0.001	0.035	0.007	0.004	0.011	0.007	0.009	0.008	0.001	0.003
	Steroids on Day of Surgery Only	cDC1s	7	0.001	0.019	0.013	0.009	0.014	0.006	0.011	0.006	0.002	0.005
	Zero Steroids	cDC1s	14	0.002	0.074	0.012	0.009	0.016	0.008	0.016	0.018	0.005	0.01
	Zero Steroids Non-Brian Tumour	cDC1s	11	0.002	0.063	0.006	0.004	0.012	0.008	0.015	0.02	0.006	0.014
	Seroids Received Prior to Day of Surgery Non-Brain Tumor	cDC1s	6	0.004	0.012	0.005	0.004	0.005	0.002	0.006	0.003	0.001	0.003
	Statistical Data Relating to Figure 4D
	Group	Variable	n=	Min	Max	Median	q1	q3	IQR	Mean	SD	SEM	95% CI
	Healthy Donors	CD5+ cDC2s	16	0.07	0.538	0.246	0.196	0.295	0.099	0.256	0.119	0.03	0.064
	Seroids Received Prior to Day of Surgery	CD5+ cDC2s	28	0	0.109	0.004	0.001	0.017	0.015	0.014	0.024	0.005	0.009
	Steroids on Day of Surgery Only	CD5+ cDC2s	7	0	0.293	0.08	0.004	0.134	0.13	0.093	0.11	0.042	0.102
	Zero Steroids	CD5+ cDC2s	14	0.004	0.356	0.216	0.12	0.281	0.161	0.198	0.126	0.038	0.085
	Zero Steroids Non-Brian Tumour	CD5+ cDC2s	11	0.004	0.356	0.216	0.12	0.281	0.161	0.198	0.126	0.038	0.085
	Seroids Received Prior to Day of Surgery Non-Brain Tumor	CD5+ cDC2s	6	0.001	0.101	0.041	0.005	0.08	0.075	0.045	0.046	0.019	0.048
	Statistical Data Relating to Figure 4E
	Group	Variable	n=	Min	Max	Median	q1	q3	IQR	Mean	SD	SEM	95% CI
	Healthy Donors	CD5- cDC2s	16	0.004	0.538	0.136	0.026	0.304	0.278	0.191	0.19	0.048	0.101
	Seroids Received Prior to Day of Surgery	CD5- cDC2s	28	0	0.165	0.004	0.002	0.009	0.007	0.015	0.035	0.007	0.013
	Steroids on Day of Surgery Only	CD5- cDC2s	7	0.003	0.422	0.017	0.008	0.082	0.075	0.089	0.151	0.057	0.14
	Zero Steroids	CD5- cDC2s	14	0.009	0.368	0.1	0.062	0.186	0.124	0.136	0.112	0.03	0.065
	Zero Steroids Non-Brian Tumour	CD5- cDC2s	11	0.004	0.474	0.224	0.141	0.317	0.176	0.229	0.143	0.043	0.096
	Seroids Received Prior to Day of Surgery Non-Brain Tumor	CD5- cDC2s	6	0.002	0.127	0.033	0.008	0.052	0.044	0.042	0.047	0.019	0.049
	Statistical Data Relating to Figure 4F
	Group	Variable	n=	Min	Max	Median	q1	q3	IQR	Mean	SD	SEM	95% CI
	Healthy Donors	DC3s	16	0.093	1.967	0.883	0.465	0.949	0.484	0.79	0.458	0.114	0.244
	Seroids Received Prior to Day of Surgery	DC3s	28	0.002	0.323	0.052	0.03	0.091	0.06	0.072	0.069	0.013	0.027
	Steroids on Day of Surgery Only	DC3s	7	0.013	0.839	0.106	0.06	0.309	0.25	0.242	0.31	0.117	0.287
	Zero Steroids	DC3s	14	0.076	1.225	0.424	0.25	0.728	0.479	0.53	0.379	0.101	0.219
	Zero Steroids Non-Brian Tumour	DC3s	11	0.004	1.274	0.431	0.166	0.932	0.766	0.553	0.46	0.139	0.309
	Seroids Received Prior to Day of Surgery Non-Brain Tumor	DC3s	6	0.003	0.294	0.063	0.039	0.106	0.067	0.096	0.104	0.043	0.11

## Sheet: Fig5
	Statistical Data Relating to Figure 5E
	Group	Cells	Variable	n=	Min	Max	Median	q1	q3	IQR	Mean	SD	SEM	95% CI
	Primary Glioblastoma	DCs	% CD45	25	0	8.457	1.393	0.255	2.014	1.759	1.81	2.1	0.42	0.867
	Recurrent Glioblastoma	DCs	% CD45	12	0.277	8.701	3.206	1.781	5.841	4.06	3.865	2.927	0.845	1.86
	NSCLC	DCs	% CD45	43	1.277	32.642	9.967	6.191	15.567	9.376	11.511	7.315	1.116	2.251
	Statistical Data Relating to Figure 5F
	Group	Cells	Variable	n=	Min	Max	Median	q1	q3	IQR	Mean	SD	SEM	95% CI
	Primary Glioblastoma	cDC1s	% CD45	25	0	4.44	0.028	0	0.181	0.181	0.314	0.898	0.18	0.371
	Recurrent Glioblastoma	cDC1s	% CD45	12	0	1.876	0.122	0.014	1.009	0.995	0.567	0.691	0.2	0.439
	NSCLC	cDC1s	% CD45	43	0	10.363	1.199	0.532	2.141	1.609	1.631	1.828	0.279	0.563
	Statistical Data Relating to Figure 5G
	Group	Cells	Variable	n=	Min	Max	Median	q1	q3	IQR	Mean	SD	SEM	95% CI
	Primary Glioblastoma	cDC2s	% CD45	25	0	1.883	0.255	0.035	0.665	0.63	0.509	0.599	0.12	0.247
	Recurrent Glioblastoma	cDC2s	% CD45	12	0	3.311	1.348	0.22	2.324	2.105	1.484	1.245	0.359	0.791
	NSCLC	cDC2s	% CD45	43	0	18.295	5.207	1.876	11.232	9.356	6.507	5.337	0.814	1.643
	Statistical Data Relating to Figure 5H
	Group	Cells	Variable	n=	Min	Max	Median	q1	q3	IQR	Mean	SD	SEM	95% CI
	Primary Glioblastoma	DC3s	% CD45	25	0	4.516	0.369	0	1.518	1.518	0.936	1.221	0.244	0.504
	Recurrent Glioblastoma	DC3s	% CD45	12	0	3.666	0.269	0.215	0.653	0.438	0.832	1.212	0.35	0.77
	NSCLC	DC3s	% CD45	43	0	11.917	0.918	0.246	1.938	1.692	1.637	2.24	0.342	0.689
	Statistical Data Relating to Figure 5I
	Group		Variable	n=	Min	Max	Median	q1	q3	IQR	Mean	SD	SEM	95% CI
	Primary Glioblastoma	pDCs	% CD45	25	0	1.02	0	0	0	0	0.05	0.206	0.041	0.085
	Recurrent Glioblastoma	pDCs	% CD45	12	0	5.469	0.12	0	1.069	1.069	0.983	1.696	0.49	1.078
	NSCLC	pDCs	% CD45	43	0	8.288	1.297	0.519	2.293	1.774	1.736	1.708	0.26	0.526
	Statistical Data Relating to Figure 5K
	Group		Variable	n=	Min	Max	Median	q1	q3	IQR	Mean	SD	SEM	95% CI
	Primary Glioblastoma	DCs	pctVia	9	0.109	4.816	0.751	0.398	1.134	0.736	1.124	1.439	0.48	1.106
	Recurrent Glioblastoma	DCs	pctVia	8	0.059	3.78	0.568	0.074	1.806	1.732	1.101	1.314	0.464	1.098
	Low Grade Glioma	DCs	pctVia	6	0.264	6.763	1.317	0.865	2.647	1.782	2.244	2.412	0.985	2.531
	Brain Metastases	DCs	pctVia	9	0.02	6.039	4.698	0.264	4.927	4.662	2.962	2.646	0.882	2.034
	Statistical Data Relating to Figure 5L
	Group	variable	n=	Min	Max	Median	q1	q3	IQR	Mean	SD	SEM	95% CI
	Primary Glioblastoma	% DCs	7	0.16	87	1.64	1.04	4.56	3.52	14.286	32.142	12.149	29.727
	Recurrent Glioblastoma	% DCs	7	0.52	67.19	3.35	0.97	13.5	12.53	14.286	24.085	9.103	22.275
	Low Grade Glioma	% DCs	7	0.14	87.31	1.96	0.32	4.975	4.655	14.286	32.302	12.209	29.874
	Brain Metastases	% DCs	7	0.16	79.97	1.93	0.435	8.535	8.1	14.286	29.218	11.043	27.022

## Sheet: Fig6
	Statistical Data Relating to Figure 6A
	Group	Cells	Variable	n=	Min	Max	Median	q1	q3	IQR	Mean	SD	SEM	95% CI
	Control	DCs	Number	14	26287.2	258691	46217.4	35872.2	162475	126603	96283.8	80454.5	21502.4	46453.1
	CT2A	DCs	Number	17	4874.68	160737	23787.1	16536.6	28996.4	12459.7	30989.5	35280.9	8556.87	18139.8
	GL261	DCs	Number	5	11441.4	121712	43482.6	29409.1	69988.4	40579.3	55206.6	42894.6	19183	53260.7
	SB28	DCs	Number	5	6541.35	39330.9	19818.3	13921.4	20186.1	6264.72	19959.6	12163.8	5439.8	15103.3
	Statistical Data Relating to Figure 6F
	Group	Cells	Variable	n=	Min	Max	Median	q1	q3	IQR	Mean	SD	SEM	95% CI
	Control	cDC1s	MHC II	14	-200.69	317.66	-62.2	-162.29	73.205	235.495	-23.985	160.902	43.003	92.902
	CT2A	cDC1s	MHC II	17	-217.95	110.71	-143.8	-192.48	-127.33	65.15	-143.043	75.404	18.288	38.769
	GL261	cDC1s	MHC II	5	-118.16	-87.23	-109.68	-110.96	-104.85	6.11	-106.176	11.613	5.194	14.42
	SB28	cDC1s	MHC II	5	-137.33	276.36	-16.06	-71.7	48.07	119.77	19.868	158.879	71.053	197.274
	Control	cDC2s	MHC II	14	-160.98	938.76	-86.445	-124.565	276.13	400.695	118.629	338.789	90.545	195.611
	CT2A	cDC2s	MHC II	17	-267.34	778.45	-131.8	-193.57	11.3	204.87	-49.375	246.507	59.787	126.742
	GL261	cDC2s	MHC II	5	-162.36	-50.11	-67.96	-107.46	-60.01	47.45	-89.58	46.142	20.635	57.293
	SB28	cDC2s	MHC II	5	33.14	456.69	250.03	110.56	306.76	196.2	231.436	166.351	74.395	206.553
	Control	mo-DCs	MHC II	14	-150.29	115.51	-53.56	-87.658	22.48	110.138	-32.393	89.24	23.851	51.526
	CT2A	mo-DCs	MHC II	17	-373.67	1061.89	-141.25	-208.28	122.58	330.86	-19.698	340.028	82.469	174.826
	GL261	mo-DCs	MHC II	5	-143.88	89.98	-20.41	-73.85	-2.63	71.22	-30.158	86.787	38.812	107.76
	SB28	mo-DCs	MHC II	5	238.08	918.3	366.35	356.91	671.86	314.95	510.3	278.801	124.683	346.177
	Statistical Data Relating to Figure 6G
	Group	Cells	Variable	n=	Min	Max	Median	q1	q3	IQR	Mean	SD	SEM	95% CI
	Control	cDC1s	CD86	14	56.38	1165.23	193.485	89.452	837.735	748.282	441.006	424.985	113.582	245.379
	CT2A	cDC1s	CD86	17	-22.17	604.33	85.04	28.66	202.54	173.88	178.974	207.616	50.354	106.746
	GL261	cDC1s	CD86	5	-85.91	224.4	178.93	139.66	180	40.34	127.416	122.966	54.992	152.682
	SB28	cDC1s	CD86	5	148.36	288.05	179.58	170.07	276.84	106.77	212.58	64.895	29.022	80.578
	Control	cDC2s	CD86	14	28.5	1814.67	243.965	153.78	1507.91	1354.13	773.192	754.866	201.746	435.847
	CT2A	cDC2s	CD86	17	4.63	932.11	110.38	73.78	205.82	132.04	276.236	327.834	79.511	168.557
	GL261	cDC2s	CD86	5	-151.21	325.48	210.29	73.33	227.79	154.46	137.136	184.566	82.54	229.168
	SB28	cDC2s	CD86	5	157.46	493.1	436.41	282.35	469.43	187.08	367.75	143.423	64.141	178.083
	Control	mo-DCs	CD86	14	91.18	1500.77	350.56	204.963	1236.39	1031.43	670.764	561.055	149.948	323.944
	CT2A	mo-DCs	CD86	17	26.36	1131.83	189.92	59.62	255.75	196.13	326.258	388.051	94.116	199.517
	GL261	mo-DCs	CD86	5	-74.45	370.27	251.4	119.14	289.88	170.74	191.248	174.062	77.843	216.127
	SB28	mo-DCs	CD86	5	334	683.83	567.56	494.97	606.67	111.7	537.406	132.591	59.297	164.634
	Statistical Data Relating to Figure 6F
	Group	Cells	Variable	n=	Min	Max	Median	q1	q3	IQR	Mean	SD	SEM	95% CI
	Control	cDC1s	PD-L1	14	171.24	441.77	217.8	207.647	252.52	44.873	237.663	64.91	17.348	37.478
	CT2A	cDC1s	PD-L1	17	98.72	486.04	225.91	190.47	308.18	117.71	267.771	117.223	28.431	60.27
	GL261	cDC1s	PD-L1	5	131.87	304.79	174.71	138.34	270.16	131.82	203.974	78.911	35.29	97.981
	SB28	cDC1s	PD-L1	5	224.52	431.33	282.15	244.65	323.16	78.51	301.162	81.94	36.645	101.742
	Control	cDC2s	PD-L1	14	667.88	1769.23	1263.64	1142.22	1655.92	513.698	1342.68	314.215	83.977	181.422
	CT2A	cDC2s	PD-L1	17	509.78	1472.87	1000.87	828.14	1182.76	354.62	997.232	281.475	68.268	144.721
	GL261	cDC2s	PD-L1	5	763.97	1595.8	918.27	892.56	970.27	77.71	1028.17	326.277	145.915	405.126
	SB28	cDC2s	PD-L1	5	849.67	999.77	931.35	870.87	987.08	116.21	927.748	67.178	30.043	83.413
	Control	mo-DCs	PD-L1	14	339.52	1845.9	1281.55	630	1557.15	927.15	1138.48	514.147	137.411	296.859
	CT2A	mo-DCs	PD-L1	17	550.22	2126.08	1357.25	1033.61	1736.87	703.26	1390.66	434.454	105.37	223.375
	GL261	mo-DCs	PD-L1	5	909.93	1505.63	944.01	920.37	966.17	45.8	1049.22	256.067	114.516	317.949
	SB28	mo-DCs	PD-L1	5	628.85	863.4	822.41	671.8	845.28	173.48	766.348	107.978	48.289	134.073
